# Supplementary material for: Protocol for integrative analysis of transcription factor-nucleosome interactions using SeEN-seq and cryo-EM structure determination
Source: STAR Protoc. 2025 Dec 26;7(1):104295. doi: 10.1016/j.xpro.2025.104295 (PMC12797061; doi:10.1016/j.xpro.2025.104295)
Supplement: Table S1. Example of the SeEN-seq nucleosome library, related to Step 1 [file mmc1.xlsx]

## Sheet: Example of SeEN-seq DNA library
	Red: Adaptor DNA, Green: EcoRV sites, Cyan: TF motif of interest, Black: W601 positioning DNA sequence
Position_1	tatctcttgtagccgatgtgctaatggccatgaacgagcgtgtggAAGCATGGACTTACAGCTATTGCGTGATATCTCAAGGCCACCCGGTGCCGAGGCCGCTCAATTGGTCGTAGACAGCTCTAGCACCGCTTAAACGCACGTACGCGCTGTCCCCCGCGTTTTAACCGCCAAGGGGATTACTCCCTAGTCTCCAGGCACGTGTCAGATATATACATCCTGTGATATCCATGGTTACCAACCCTATGGTCACTtattcgtcacgacaacaggacatccaatgttctgcacaaggctttc
Position_2	tatctcttgtagccgatgtgctaatggccatgaacgagcgtgtggAAGCATGGACTTACAGCTATTGCGTGATATCCTCAAGGCCACCGGTGCCGAGGCCGCTCAATTGGTCGTAGACAGCTCTAGCACCGCTTAAACGCACGTACGCGCTGTCCCCCGCGTTTTAACCGCCAAGGGGATTACTCCCTAGTCTCCAGGCACGTGTCAGATATATACATCCTGTGATATCCATGGTTACCAACCCTATGGTCACTtattcgtcacgacaacaggacatccaatgttctgcacaaggctttc
Position_3	tatctcttgtagccgatgtgctaatggccatgaacgagcgtgtggAAGCATGGACTTACAGCTATTGCGTGATATCCTTCAAGGCCACGGTGCCGAGGCCGCTCAATTGGTCGTAGACAGCTCTAGCACCGCTTAAACGCACGTACGCGCTGTCCCCCGCGTTTTAACCGCCAAGGGGATTACTCCCTAGTCTCCAGGCACGTGTCAGATATATACATCCTGTGATATCCATGGTTACCAACCCTATGGTCACTtattcgtcacgacaacaggacatccaatgttctgcacaaggctttc
Position_4	tatctcttgtagccgatgtgctaatggccatgaacgagcgtgtggAAGCATGGACTTACAGCTATTGCGTGATATCCTGTCAAGGCCAGGTGCCGAGGCCGCTCAATTGGTCGTAGACAGCTCTAGCACCGCTTAAACGCACGTACGCGCTGTCCCCCGCGTTTTAACCGCCAAGGGGATTACTCCCTAGTCTCCAGGCACGTGTCAGATATATACATCCTGTGATATCCATGGTTACCAACCCTATGGTCACTtattcgtcacgacaacaggacatccaatgttctgcacaaggctttc
Position_5	tatctcttgtagccgatgtgctaatggccatgaacgagcgtgtggAAGCATGGACTTACAGCTATTGCGTGATATCCTGGTCAAGGCCAGTGCCGAGGCCGCTCAATTGGTCGTAGACAGCTCTAGCACCGCTTAAACGCACGTACGCGCTGTCCCCCGCGTTTTAACCGCCAAGGGGATTACTCCCTAGTCTCCAGGCACGTGTCAGATATATACATCCTGTGATATCCATGGTTACCAACCCTATGGTCACTtattcgtcacgacaacaggacatccaatgttctgcacaaggctttc
Position_6	tatctcttgtagccgatgtgctaatggccatgaacgagcgtgtggAAGCATGGACTTACAGCTATTGCGTGATATCCTGGATCAAGGCCATGCCGAGGCCGCTCAATTGGTCGTAGACAGCTCTAGCACCGCTTAAACGCACGTACGCGCTGTCCCCCGCGTTTTAACCGCCAAGGGGATTACTCCCTAGTCTCCAGGCACGTGTCAGATATATACATCCTGTGATATCCATGGTTACCAACCCTATGGTCACTtattcgtcacgacaacaggacatccaatgttctgcacaaggctttc
Position_7	tatctcttgtagccgatgtgctaatggccatgaacgagcgtgtggAAGCATGGACTTACAGCTATTGCGTGATATCCTGGAGTCAAGGCCAGCCGAGGCCGCTCAATTGGTCGTAGACAGCTCTAGCACCGCTTAAACGCACGTACGCGCTGTCCCCCGCGTTTTAACCGCCAAGGGGATTACTCCCTAGTCTCCAGGCACGTGTCAGATATATACATCCTGTGATATCCATGGTTACCAACCCTATGGTCACTtattcgtcacgacaacaggacatccaatgttctgcacaaggctttc
Position_8	tatctcttgtagccgatgtgctaatggccatgaacgagcgtgtggAAGCATGGACTTACAGCTATTGCGTGATATCCTGGAGATCAAGGCCACCGAGGCCGCTCAATTGGTCGTAGACAGCTCTAGCACCGCTTAAACGCACGTACGCGCTGTCCCCCGCGTTTTAACCGCCAAGGGGATTACTCCCTAGTCTCCAGGCACGTGTCAGATATATACATCCTGTGATATCCATGGTTACCAACCCTATGGTCACTtattcgtcacgacaacaggacatccaatgttctgcacaaggctttc
Position_9	tatctcttgtagccgatgtgctaatggccatgaacgagcgtgtggAAGCATGGACTTACAGCTATTGCGTGATATCCTGGAGAATCAAGGCCACGAGGCCGCTCAATTGGTCGTAGACAGCTCTAGCACCGCTTAAACGCACGTACGCGCTGTCCCCCGCGTTTTAACCGCCAAGGGGATTACTCCCTAGTCTCCAGGCACGTGTCAGATATATACATCCTGTGATATCCATGGTTACCAACCCTATGGTCACTtattcgtcacgacaacaggacatccaatgttctgcacaaggctttc
Position_10	tatctcttgtagccgatgtgctaatggccatgaacgagcgtgtggAAGCATGGACTTACAGCTATTGCGTGATATCCTGGAGAATTCAAGGCCAGAGGCCGCTCAATTGGTCGTAGACAGCTCTAGCACCGCTTAAACGCACGTACGCGCTGTCCCCCGCGTTTTAACCGCCAAGGGGATTACTCCCTAGTCTCCAGGCACGTGTCAGATATATACATCCTGTGATATCCATGGTTACCAACCCTATGGTCACTtattcgtcacgacaacaggacatccaatgttctgcacaaggctttc
Position_11	tatctcttgtagccgatgtgctaatggccatgaacgagcgtgtggAAGCATGGACTTACAGCTATTGCGTGATATCCTGGAGAATCTCAAGGCCAAGGCCGCTCAATTGGTCGTAGACAGCTCTAGCACCGCTTAAACGCACGTACGCGCTGTCCCCCGCGTTTTAACCGCCAAGGGGATTACTCCCTAGTCTCCAGGCACGTGTCAGATATATACATCCTGTGATATCCATGGTTACCAACCCTATGGTCACTtattcgtcacgacaacaggacatccaatgttctgcacaaggctttc
Position_12	tatctcttgtagccgatgtgctaatggccatgaacgagcgtgtggAAGCATGGACTTACAGCTATTGCGTGATATCCTGGAGAATCCTCAAGGCCAGGCCGCTCAATTGGTCGTAGACAGCTCTAGCACCGCTTAAACGCACGTACGCGCTGTCCCCCGCGTTTTAACCGCCAAGGGGATTACTCCCTAGTCTCCAGGCACGTGTCAGATATATACATCCTGTGATATCCATGGTTACCAACCCTATGGTCACTtattcgtcacgacaacaggacatccaatgttctgcacaaggctttc
Position_13	tatctcttgtagccgatgtgctaatggccatgaacgagcgtgtggAAGCATGGACTTACAGCTATTGCGTGATATCCTGGAGAATCCCTCAAGGCCAGCCGCTCAATTGGTCGTAGACAGCTCTAGCACCGCTTAAACGCACGTACGCGCTGTCCCCCGCGTTTTAACCGCCAAGGGGATTACTCCCTAGTCTCCAGGCACGTGTCAGATATATACATCCTGTGATATCCATGGTTACCAACCCTATGGTCACTtattcgtcacgacaacaggacatccaatgttctgcacaaggctttc
Position_14	tatctcttgtagccgatgtgctaatggccatgaacgagcgtgtggAAGCATGGACTTACAGCTATTGCGTGATATCCTGGAGAATCCCGTCAAGGCCACCGCTCAATTGGTCGTAGACAGCTCTAGCACCGCTTAAACGCACGTACGCGCTGTCCCCCGCGTTTTAACCGCCAAGGGGATTACTCCCTAGTCTCCAGGCACGTGTCAGATATATACATCCTGTGATATCCATGGTTACCAACCCTATGGTCACTtattcgtcacgacaacaggacatccaatgttctgcacaaggctttc
Position_15	tatctcttgtagccgatgtgctaatggccatgaacgagcgtgtggAAGCATGGACTTACAGCTATTGCGTGATATCCTGGAGAATCCCGGTCAAGGCCACGCTCAATTGGTCGTAGACAGCTCTAGCACCGCTTAAACGCACGTACGCGCTGTCCCCCGCGTTTTAACCGCCAAGGGGATTACTCCCTAGTCTCCAGGCACGTGTCAGATATATACATCCTGTGATATCCATGGTTACCAACCCTATGGTCACTtattcgtcacgacaacaggacatccaatgttctgcacaaggctttc
Position_16	tatctcttgtagccgatgtgctaatggccatgaacgagcgtgtggAAGCATGGACTTACAGCTATTGCGTGATATCCTGGAGAATCCCGGTTCAAGGCCAGCTCAATTGGTCGTAGACAGCTCTAGCACCGCTTAAACGCACGTACGCGCTGTCCCCCGCGTTTTAACCGCCAAGGGGATTACTCCCTAGTCTCCAGGCACGTGTCAGATATATACATCCTGTGATATCCATGGTTACCAACCCTATGGTCACTtattcgtcacgacaacaggacatccaatgttctgcacaaggctttc
Position_17	tatctcttgtagccgatgtgctaatggccatgaacgagcgtgtggAAGCATGGACTTACAGCTATTGCGTGATATCCTGGAGAATCCCGGTGTCAAGGCCACTCAATTGGTCGTAGACAGCTCTAGCACCGCTTAAACGCACGTACGCGCTGTCCCCCGCGTTTTAACCGCCAAGGGGATTACTCCCTAGTCTCCAGGCACGTGTCAGATATATACATCCTGTGATATCCATGGTTACCAACCCTATGGTCACTtattcgtcacgacaacaggacatccaatgttctgcacaaggctttc
Position_18	tatctcttgtagccgatgtgctaatggccatgaacgagcgtgtggAAGCATGGACTTACAGCTATTGCGTGATATCCTGGAGAATCCCGGTGCTCAAGGCCATCAATTGGTCGTAGACAGCTCTAGCACCGCTTAAACGCACGTACGCGCTGTCCCCCGCGTTTTAACCGCCAAGGGGATTACTCCCTAGTCTCCAGGCACGTGTCAGATATATACATCCTGTGATATCCATGGTTACCAACCCTATGGTCACTtattcgtcacgacaacaggacatccaatgttctgcacaaggctttc
Position_19	tatctcttgtagccgatgtgctaatggccatgaacgagcgtgtggAAGCATGGACTTACAGCTATTGCGTGATATCCTGGAGAATCCCGGTGCCTCAAGGCCACAATTGGTCGTAGACAGCTCTAGCACCGCTTAAACGCACGTACGCGCTGTCCCCCGCGTTTTAACCGCCAAGGGGATTACTCCCTAGTCTCCAGGCACGTGTCAGATATATACATCCTGTGATATCCATGGTTACCAACCCTATGGTCACTtattcgtcacgacaacaggacatccaatgttctgcacaaggctttc
Position_20	tatctcttgtagccgatgtgctaatggccatgaacgagcgtgtggAAGCATGGACTTACAGCTATTGCGTGATATCCTGGAGAATCCCGGTGCCGTCAAGGCCAAATTGGTCGTAGACAGCTCTAGCACCGCTTAAACGCACGTACGCGCTGTCCCCCGCGTTTTAACCGCCAAGGGGATTACTCCCTAGTCTCCAGGCACGTGTCAGATATATACATCCTGTGATATCCATGGTTACCAACCCTATGGTCACTtattcgtcacgacaacaggacatccaatgttctgcacaaggctttc
Position_21	tatctcttgtagccgatgtgctaatggccatgaacgagcgtgtggAAGCATGGACTTACAGCTATTGCGTGATATCCTGGAGAATCCCGGTGCCGATCAAGGCCAATTGGTCGTAGACAGCTCTAGCACCGCTTAAACGCACGTACGCGCTGTCCCCCGCGTTTTAACCGCCAAGGGGATTACTCCCTAGTCTCCAGGCACGTGTCAGATATATACATCCTGTGATATCCATGGTTACCAACCCTATGGTCACTtattcgtcacgacaacaggacatccaatgttctgcacaaggctttc
Position_22	tatctcttgtagccgatgtgctaatggccatgaacgagcgtgtggAAGCATGGACTTACAGCTATTGCGTGATATCCTGGAGAATCCCGGTGCCGAGTCAAGGCCATTGGTCGTAGACAGCTCTAGCACCGCTTAAACGCACGTACGCGCTGTCCCCCGCGTTTTAACCGCCAAGGGGATTACTCCCTAGTCTCCAGGCACGTGTCAGATATATACATCCTGTGATATCCATGGTTACCAACCCTATGGTCACTtattcgtcacgacaacaggacatccaatgttctgcacaaggctttc
Position_23	tatctcttgtagccgatgtgctaatggccatgaacgagcgtgtggAAGCATGGACTTACAGCTATTGCGTGATATCCTGGAGAATCCCGGTGCCGAGGTCAAGGCCATGGTCGTAGACAGCTCTAGCACCGCTTAAACGCACGTACGCGCTGTCCCCCGCGTTTTAACCGCCAAGGGGATTACTCCCTAGTCTCCAGGCACGTGTCAGATATATACATCCTGTGATATCCATGGTTACCAACCCTATGGTCACTtattcgtcacgacaacaggacatccaatgttctgcacaaggctttc
Position_24	tatctcttgtagccgatgtgctaatggccatgaacgagcgtgtggAAGCATGGACTTACAGCTATTGCGTGATATCCTGGAGAATCCCGGTGCCGAGGCTCAAGGCCAGGTCGTAGACAGCTCTAGCACCGCTTAAACGCACGTACGCGCTGTCCCCCGCGTTTTAACCGCCAAGGGGATTACTCCCTAGTCTCCAGGCACGTGTCAGATATATACATCCTGTGATATCCATGGTTACCAACCCTATGGTCACTtattcgtcacgacaacaggacatccaatgttctgcacaaggctttc
Position_25	tatctcttgtagccgatgtgctaatggccatgaacgagcgtgtggAAGCATGGACTTACAGCTATTGCGTGATATCCTGGAGAATCCCGGTGCCGAGGCCTCAAGGCCAGTCGTAGACAGCTCTAGCACCGCTTAAACGCACGTACGCGCTGTCCCCCGCGTTTTAACCGCCAAGGGGATTACTCCCTAGTCTCCAGGCACGTGTCAGATATATACATCCTGTGATATCCATGGTTACCAACCCTATGGTCACTtattcgtcacgacaacaggacatccaatgttctgcacaaggctttc
Position_26	tatctcttgtagccgatgtgctaatggccatgaacgagcgtgtggAAGCATGGACTTACAGCTATTGCGTGATATCCTGGAGAATCCCGGTGCCGAGGCCGTCAAGGCCATCGTAGACAGCTCTAGCACCGCTTAAACGCACGTACGCGCTGTCCCCCGCGTTTTAACCGCCAAGGGGATTACTCCCTAGTCTCCAGGCACGTGTCAGATATATACATCCTGTGATATCCATGGTTACCAACCCTATGGTCACTtattcgtcacgacaacaggacatccaatgttctgcacaaggctttc
Position_27	tatctcttgtagccgatgtgctaatggccatgaacgagcgtgtggAAGCATGGACTTACAGCTATTGCGTGATATCCTGGAGAATCCCGGTGCCGAGGCCGCTCAAGGCCACGTAGACAGCTCTAGCACCGCTTAAACGCACGTACGCGCTGTCCCCCGCGTTTTAACCGCCAAGGGGATTACTCCCTAGTCTCCAGGCACGTGTCAGATATATACATCCTGTGATATCCATGGTTACCAACCCTATGGTCACTtattcgtcacgacaacaggacatccaatgttctgcacaaggctttc
Position_28	tatctcttgtagccgatgtgctaatggccatgaacgagcgtgtggAAGCATGGACTTACAGCTATTGCGTGATATCCTGGAGAATCCCGGTGCCGAGGCCGCTTCAAGGCCAGTAGACAGCTCTAGCACCGCTTAAACGCACGTACGCGCTGTCCCCCGCGTTTTAACCGCCAAGGGGATTACTCCCTAGTCTCCAGGCACGTGTCAGATATATACATCCTGTGATATCCATGGTTACCAACCCTATGGTCACTtattcgtcacgacaacaggacatccaatgttctgcacaaggctttc
Position_29	tatctcttgtagccgatgtgctaatggccatgaacgagcgtgtggAAGCATGGACTTACAGCTATTGCGTGATATCCTGGAGAATCCCGGTGCCGAGGCCGCTCTCAAGGCCATAGACAGCTCTAGCACCGCTTAAACGCACGTACGCGCTGTCCCCCGCGTTTTAACCGCCAAGGGGATTACTCCCTAGTCTCCAGGCACGTGTCAGATATATACATCCTGTGATATCCATGGTTACCAACCCTATGGTCACTtattcgtcacgacaacaggacatccaatgttctgcacaaggctttc
Position_30	tatctcttgtagccgatgtgctaatggccatgaacgagcgtgtggAAGCATGGACTTACAGCTATTGCGTGATATCCTGGAGAATCCCGGTGCCGAGGCCGCTCATCAAGGCCAAGACAGCTCTAGCACCGCTTAAACGCACGTACGCGCTGTCCCCCGCGTTTTAACCGCCAAGGGGATTACTCCCTAGTCTCCAGGCACGTGTCAGATATATACATCCTGTGATATCCATGGTTACCAACCCTATGGTCACTtattcgtcacgacaacaggacatccaatgttctgcacaaggctttc
Position_31	tatctcttgtagccgatgtgctaatggccatgaacgagcgtgtggAAGCATGGACTTACAGCTATTGCGTGATATCCTGGAGAATCCCGGTGCCGAGGCCGCTCAATCAAGGCCAGACAGCTCTAGCACCGCTTAAACGCACGTACGCGCTGTCCCCCGCGTTTTAACCGCCAAGGGGATTACTCCCTAGTCTCCAGGCACGTGTCAGATATATACATCCTGTGATATCCATGGTTACCAACCCTATGGTCACTtattcgtcacgacaacaggacatccaatgttctgcacaaggctttc
Position_32	tatctcttgtagccgatgtgctaatggccatgaacgagcgtgtggAAGCATGGACTTACAGCTATTGCGTGATATCCTGGAGAATCCCGGTGCCGAGGCCGCTCAATTCAAGGCCAACAGCTCTAGCACCGCTTAAACGCACGTACGCGCTGTCCCCCGCGTTTTAACCGCCAAGGGGATTACTCCCTAGTCTCCAGGCACGTGTCAGATATATACATCCTGTGATATCCATGGTTACCAACCCTATGGTCACTtattcgtcacgacaacaggacatccaatgttctgcacaaggctttc
Position_33	tatctcttgtagccgatgtgctaatggccatgaacgagcgtgtggAAGCATGGACTTACAGCTATTGCGTGATATCCTGGAGAATCCCGGTGCCGAGGCCGCTCAATTTCAAGGCCACAGCTCTAGCACCGCTTAAACGCACGTACGCGCTGTCCCCCGCGTTTTAACCGCCAAGGGGATTACTCCCTAGTCTCCAGGCACGTGTCAGATATATACATCCTGTGATATCCATGGTTACCAACCCTATGGTCACTtattcgtcacgacaacaggacatccaatgttctgcacaaggctttc
Position_34	tatctcttgtagccgatgtgctaatggccatgaacgagcgtgtggAAGCATGGACTTACAGCTATTGCGTGATATCCTGGAGAATCCCGGTGCCGAGGCCGCTCAATTGTCAAGGCCAAGCTCTAGCACCGCTTAAACGCACGTACGCGCTGTCCCCCGCGTTTTAACCGCCAAGGGGATTACTCCCTAGTCTCCAGGCACGTGTCAGATATATACATCCTGTGATATCCATGGTTACCAACCCTATGGTCACTtattcgtcacgacaacaggacatccaatgttctgcacaaggctttc
Position_35	tatctcttgtagccgatgtgctaatggccatgaacgagcgtgtggAAGCATGGACTTACAGCTATTGCGTGATATCCTGGAGAATCCCGGTGCCGAGGCCGCTCAATTGGTCAAGGCCAGCTCTAGCACCGCTTAAACGCACGTACGCGCTGTCCCCCGCGTTTTAACCGCCAAGGGGATTACTCCCTAGTCTCCAGGCACGTGTCAGATATATACATCCTGTGATATCCATGGTTACCAACCCTATGGTCACTtattcgtcacgacaacaggacatccaatgttctgcacaaggctttc
Position_36	tatctcttgtagccgatgtgctaatggccatgaacgagcgtgtggAAGCATGGACTTACAGCTATTGCGTGATATCCTGGAGAATCCCGGTGCCGAGGCCGCTCAATTGGTTCAAGGCCACTCTAGCACCGCTTAAACGCACGTACGCGCTGTCCCCCGCGTTTTAACCGCCAAGGGGATTACTCCCTAGTCTCCAGGCACGTGTCAGATATATACATCCTGTGATATCCATGGTTACCAACCCTATGGTCACTtattcgtcacgacaacaggacatccaatgttctgcacaaggctttc
Position_37	tatctcttgtagccgatgtgctaatggccatgaacgagcgtgtggAAGCATGGACTTACAGCTATTGCGTGATATCCTGGAGAATCCCGGTGCCGAGGCCGCTCAATTGGTCTCAAGGCCATCTAGCACCGCTTAAACGCACGTACGCGCTGTCCCCCGCGTTTTAACCGCCAAGGGGATTACTCCCTAGTCTCCAGGCACGTGTCAGATATATACATCCTGTGATATCCATGGTTACCAACCCTATGGTCACTtattcgtcacgacaacaggacatccaatgttctgcacaaggctttc
Position_38	tatctcttgtagccgatgtgctaatggccatgaacgagcgtgtggAAGCATGGACTTACAGCTATTGCGTGATATCCTGGAGAATCCCGGTGCCGAGGCCGCTCAATTGGTCGTCAAGGCCACTAGCACCGCTTAAACGCACGTACGCGCTGTCCCCCGCGTTTTAACCGCCAAGGGGATTACTCCCTAGTCTCCAGGCACGTGTCAGATATATACATCCTGTGATATCCATGGTTACCAACCCTATGGTCACTtattcgtcacgacaacaggacatccaatgttctgcacaaggctttc
Position_39	tatctcttgtagccgatgtgctaatggccatgaacgagcgtgtggAAGCATGGACTTACAGCTATTGCGTGATATCCTGGAGAATCCCGGTGCCGAGGCCGCTCAATTGGTCGTTCAAGGCCATAGCACCGCTTAAACGCACGTACGCGCTGTCCCCCGCGTTTTAACCGCCAAGGGGATTACTCCCTAGTCTCCAGGCACGTGTCAGATATATACATCCTGTGATATCCATGGTTACCAACCCTATGGTCACTtattcgtcacgacaacaggacatccaatgttctgcacaaggctttc
Position_40	tatctcttgtagccgatgtgctaatggccatgaacgagcgtgtggAAGCATGGACTTACAGCTATTGCGTGATATCCTGGAGAATCCCGGTGCCGAGGCCGCTCAATTGGTCGTATCAAGGCCAAGCACCGCTTAAACGCACGTACGCGCTGTCCCCCGCGTTTTAACCGCCAAGGGGATTACTCCCTAGTCTCCAGGCACGTGTCAGATATATACATCCTGTGATATCCATGGTTACCAACCCTATGGTCACTtattcgtcacgacaacaggacatccaatgttctgcacaaggctttc
Position_41	tatctcttgtagccgatgtgctaatggccatgaacgagcgtgtggAAGCATGGACTTACAGCTATTGCGTGATATCCTGGAGAATCCCGGTGCCGAGGCCGCTCAATTGGTCGTAGTCAAGGCCAGCACCGCTTAAACGCACGTACGCGCTGTCCCCCGCGTTTTAACCGCCAAGGGGATTACTCCCTAGTCTCCAGGCACGTGTCAGATATATACATCCTGTGATATCCATGGTTACCAACCCTATGGTCACTtattcgtcacgacaacaggacatccaatgttctgcacaaggctttc
Position_42	tatctcttgtagccgatgtgctaatggccatgaacgagcgtgtggAAGCATGGACTTACAGCTATTGCGTGATATCCTGGAGAATCCCGGTGCCGAGGCCGCTCAATTGGTCGTAGATCAAGGCCACACCGCTTAAACGCACGTACGCGCTGTCCCCCGCGTTTTAACCGCCAAGGGGATTACTCCCTAGTCTCCAGGCACGTGTCAGATATATACATCCTGTGATATCCATGGTTACCAACCCTATGGTCACTtattcgtcacgacaacaggacatccaatgttctgcacaaggctttc
Position_43	tatctcttgtagccgatgtgctaatggccatgaacgagcgtgtggAAGCATGGACTTACAGCTATTGCGTGATATCCTGGAGAATCCCGGTGCCGAGGCCGCTCAATTGGTCGTAGACTCAAGGCCAACCGCTTAAACGCACGTACGCGCTGTCCCCCGCGTTTTAACCGCCAAGGGGATTACTCCCTAGTCTCCAGGCACGTGTCAGATATATACATCCTGTGATATCCATGGTTACCAACCCTATGGTCACTtattcgtcacgacaacaggacatccaatgttctgcacaaggctttc
Position_44	tatctcttgtagccgatgtgctaatggccatgaacgagcgtgtggAAGCATGGACTTACAGCTATTGCGTGATATCCTGGAGAATCCCGGTGCCGAGGCCGCTCAATTGGTCGTAGACATCAAGGCCACCGCTTAAACGCACGTACGCGCTGTCCCCCGCGTTTTAACCGCCAAGGGGATTACTCCCTAGTCTCCAGGCACGTGTCAGATATATACATCCTGTGATATCCATGGTTACCAACCCTATGGTCACTtattcgtcacgacaacaggacatccaatgttctgcacaaggctttc
Position_45	tatctcttgtagccgatgtgctaatggccatgaacgagcgtgtggAAGCATGGACTTACAGCTATTGCGTGATATCCTGGAGAATCCCGGTGCCGAGGCCGCTCAATTGGTCGTAGACAGTCAAGGCCACGCTTAAACGCACGTACGCGCTGTCCCCCGCGTTTTAACCGCCAAGGGGATTACTCCCTAGTCTCCAGGCACGTGTCAGATATATACATCCTGTGATATCCATGGTTACCAACCCTATGGTCACTtattcgtcacgacaacaggacatccaatgttctgcacaaggctttc
Position_46	tatctcttgtagccgatgtgctaatggccatgaacgagcgtgtggAAGCATGGACTTACAGCTATTGCGTGATATCCTGGAGAATCCCGGTGCCGAGGCCGCTCAATTGGTCGTAGACAGCTCAAGGCCAGCTTAAACGCACGTACGCGCTGTCCCCCGCGTTTTAACCGCCAAGGGGATTACTCCCTAGTCTCCAGGCACGTGTCAGATATATACATCCTGTGATATCCATGGTTACCAACCCTATGGTCACTtattcgtcacgacaacaggacatccaatgttctgcacaaggctttc
Position_47	tatctcttgtagccgatgtgctaatggccatgaacgagcgtgtggAAGCATGGACTTACAGCTATTGCGTGATATCCTGGAGAATCCCGGTGCCGAGGCCGCTCAATTGGTCGTAGACAGCTTCAAGGCCACTTAAACGCACGTACGCGCTGTCCCCCGCGTTTTAACCGCCAAGGGGATTACTCCCTAGTCTCCAGGCACGTGTCAGATATATACATCCTGTGATATCCATGGTTACCAACCCTATGGTCACTtattcgtcacgacaacaggacatccaatgttctgcacaaggctttc
Position_48	tatctcttgtagccgatgtgctaatggccatgaacgagcgtgtggAAGCATGGACTTACAGCTATTGCGTGATATCCTGGAGAATCCCGGTGCCGAGGCCGCTCAATTGGTCGTAGACAGCTCTCAAGGCCATTAAACGCACGTACGCGCTGTCCCCCGCGTTTTAACCGCCAAGGGGATTACTCCCTAGTCTCCAGGCACGTGTCAGATATATACATCCTGTGATATCCATGGTTACCAACCCTATGGTCACTtattcgtcacgacaacaggacatccaatgttctgcacaaggctttc
Position_49	tatctcttgtagccgatgtgctaatggccatgaacgagcgtgtggAAGCATGGACTTACAGCTATTGCGTGATATCCTGGAGAATCCCGGTGCCGAGGCCGCTCAATTGGTCGTAGACAGCTCTTCAAGGCCATAAACGCACGTACGCGCTGTCCCCCGCGTTTTAACCGCCAAGGGGATTACTCCCTAGTCTCCAGGCACGTGTCAGATATATACATCCTGTGATATCCATGGTTACCAACCCTATGGTCACTtattcgtcacgacaacaggacatccaatgttctgcacaaggctttc
Position_50	tatctcttgtagccgatgtgctaatggccatgaacgagcgtgtggAAGCATGGACTTACAGCTATTGCGTGATATCCTGGAGAATCCCGGTGCCGAGGCCGCTCAATTGGTCGTAGACAGCTCTATCAAGGCCAAAACGCACGTACGCGCTGTCCCCCGCGTTTTAACCGCCAAGGGGATTACTCCCTAGTCTCCAGGCACGTGTCAGATATATACATCCTGTGATATCCATGGTTACCAACCCTATGGTCACTtattcgtcacgacaacaggacatccaatgttctgcacaaggctttc
Position_51	tatctcttgtagccgatgtgctaatggccatgaacgagcgtgtggAAGCATGGACTTACAGCTATTGCGTGATATCCTGGAGAATCCCGGTGCCGAGGCCGCTCAATTGGTCGTAGACAGCTCTAGTCAAGGCCAAACGCACGTACGCGCTGTCCCCCGCGTTTTAACCGCCAAGGGGATTACTCCCTAGTCTCCAGGCACGTGTCAGATATATACATCCTGTGATATCCATGGTTACCAACCCTATGGTCACTtattcgtcacgacaacaggacatccaatgttctgcacaaggctttc
Position_52	tatctcttgtagccgatgtgctaatggccatgaacgagcgtgtggAAGCATGGACTTACAGCTATTGCGTGATATCCTGGAGAATCCCGGTGCCGAGGCCGCTCAATTGGTCGTAGACAGCTCTAGCTCAAGGCCAACGCACGTACGCGCTGTCCCCCGCGTTTTAACCGCCAAGGGGATTACTCCCTAGTCTCCAGGCACGTGTCAGATATATACATCCTGTGATATCCATGGTTACCAACCCTATGGTCACTtattcgtcacgacaacaggacatccaatgttctgcacaaggctttc
Position_53	tatctcttgtagccgatgtgctaatggccatgaacgagcgtgtggAAGCATGGACTTACAGCTATTGCGTGATATCCTGGAGAATCCCGGTGCCGAGGCCGCTCAATTGGTCGTAGACAGCTCTAGCATCAAGGCCACGCACGTACGCGCTGTCCCCCGCGTTTTAACCGCCAAGGGGATTACTCCCTAGTCTCCAGGCACGTGTCAGATATATACATCCTGTGATATCCATGGTTACCAACCCTATGGTCACTtattcgtcacgacaacaggacatccaatgttctgcacaaggctttc
Position_54	tatctcttgtagccgatgtgctaatggccatgaacgagcgtgtggAAGCATGGACTTACAGCTATTGCGTGATATCCTGGAGAATCCCGGTGCCGAGGCCGCTCAATTGGTCGTAGACAGCTCTAGCACTCAAGGCCAGCACGTACGCGCTGTCCCCCGCGTTTTAACCGCCAAGGGGATTACTCCCTAGTCTCCAGGCACGTGTCAGATATATACATCCTGTGATATCCATGGTTACCAACCCTATGGTCACTtattcgtcacgacaacaggacatccaatgttctgcacaaggctttc
Position_55	tatctcttgtagccgatgtgctaatggccatgaacgagcgtgtggAAGCATGGACTTACAGCTATTGCGTGATATCCTGGAGAATCCCGGTGCCGAGGCCGCTCAATTGGTCGTAGACAGCTCTAGCACCTCAAGGCCACACGTACGCGCTGTCCCCCGCGTTTTAACCGCCAAGGGGATTACTCCCTAGTCTCCAGGCACGTGTCAGATATATACATCCTGTGATATCCATGGTTACCAACCCTATGGTCACTtattcgtcacgacaacaggacatccaatgttctgcacaaggctttc
Position_56	tatctcttgtagccgatgtgctaatggccatgaacgagcgtgtggAAGCATGGACTTACAGCTATTGCGTGATATCCTGGAGAATCCCGGTGCCGAGGCCGCTCAATTGGTCGTAGACAGCTCTAGCACCGTCAAGGCCAACGTACGCGCTGTCCCCCGCGTTTTAACCGCCAAGGGGATTACTCCCTAGTCTCCAGGCACGTGTCAGATATATACATCCTGTGATATCCATGGTTACCAACCCTATGGTCACTtattcgtcacgacaacaggacatccaatgttctgcacaaggctttc
Position_57	tatctcttgtagccgatgtgctaatggccatgaacgagcgtgtggAAGCATGGACTTACAGCTATTGCGTGATATCCTGGAGAATCCCGGTGCCGAGGCCGCTCAATTGGTCGTAGACAGCTCTAGCACCGCTCAAGGCCACGTACGCGCTGTCCCCCGCGTTTTAACCGCCAAGGGGATTACTCCCTAGTCTCCAGGCACGTGTCAGATATATACATCCTGTGATATCCATGGTTACCAACCCTATGGTCACTtattcgtcacgacaacaggacatccaatgttctgcacaaggctttc
Position_58	tatctcttgtagccgatgtgctaatggccatgaacgagcgtgtggAAGCATGGACTTACAGCTATTGCGTGATATCCTGGAGAATCCCGGTGCCGAGGCCGCTCAATTGGTCGTAGACAGCTCTAGCACCGCTTCAAGGCCAGTACGCGCTGTCCCCCGCGTTTTAACCGCCAAGGGGATTACTCCCTAGTCTCCAGGCACGTGTCAGATATATACATCCTGTGATATCCATGGTTACCAACCCTATGGTCACTtattcgtcacgacaacaggacatccaatgttctgcacaaggctttc
Position_59	tatctcttgtagccgatgtgctaatggccatgaacgagcgtgtggAAGCATGGACTTACAGCTATTGCGTGATATCCTGGAGAATCCCGGTGCCGAGGCCGCTCAATTGGTCGTAGACAGCTCTAGCACCGCTTTCAAGGCCATACGCGCTGTCCCCCGCGTTTTAACCGCCAAGGGGATTACTCCCTAGTCTCCAGGCACGTGTCAGATATATACATCCTGTGATATCCATGGTTACCAACCCTATGGTCACTtattcgtcacgacaacaggacatccaatgttctgcacaaggctttc
Position_60	tatctcttgtagccgatgtgctaatggccatgaacgagcgtgtggAAGCATGGACTTACAGCTATTGCGTGATATCCTGGAGAATCCCGGTGCCGAGGCCGCTCAATTGGTCGTAGACAGCTCTAGCACCGCTTATCAAGGCCAACGCGCTGTCCCCCGCGTTTTAACCGCCAAGGGGATTACTCCCTAGTCTCCAGGCACGTGTCAGATATATACATCCTGTGATATCCATGGTTACCAACCCTATGGTCACTtattcgtcacgacaacaggacatccaatgttctgcacaaggctttc
Position_61	tatctcttgtagccgatgtgctaatggccatgaacgagcgtgtggAAGCATGGACTTACAGCTATTGCGTGATATCCTGGAGAATCCCGGTGCCGAGGCCGCTCAATTGGTCGTAGACAGCTCTAGCACCGCTTAATCAAGGCCACGCGCTGTCCCCCGCGTTTTAACCGCCAAGGGGATTACTCCCTAGTCTCCAGGCACGTGTCAGATATATACATCCTGTGATATCCATGGTTACCAACCCTATGGTCACTtattcgtcacgacaacaggacatccaatgttctgcacaaggctttc
Position_62	tatctcttgtagccgatgtgctaatggccatgaacgagcgtgtggAAGCATGGACTTACAGCTATTGCGTGATATCCTGGAGAATCCCGGTGCCGAGGCCGCTCAATTGGTCGTAGACAGCTCTAGCACCGCTTAAATCAAGGCCAGCGCTGTCCCCCGCGTTTTAACCGCCAAGGGGATTACTCCCTAGTCTCCAGGCACGTGTCAGATATATACATCCTGTGATATCCATGGTTACCAACCCTATGGTCACTtattcgtcacgacaacaggacatccaatgttctgcacaaggctttc
Position_63	tatctcttgtagccgatgtgctaatggccatgaacgagcgtgtggAAGCATGGACTTACAGCTATTGCGTGATATCCTGGAGAATCCCGGTGCCGAGGCCGCTCAATTGGTCGTAGACAGCTCTAGCACCGCTTAAACTCAAGGCCACGCTGTCCCCCGCGTTTTAACCGCCAAGGGGATTACTCCCTAGTCTCCAGGCACGTGTCAGATATATACATCCTGTGATATCCATGGTTACCAACCCTATGGTCACTtattcgtcacgacaacaggacatccaatgttctgcacaaggctttc
Position_64	tatctcttgtagccgatgtgctaatggccatgaacgagcgtgtggAAGCATGGACTTACAGCTATTGCGTGATATCCTGGAGAATCCCGGTGCCGAGGCCGCTCAATTGGTCGTAGACAGCTCTAGCACCGCTTAAACGTCAAGGCCAGCTGTCCCCCGCGTTTTAACCGCCAAGGGGATTACTCCCTAGTCTCCAGGCACGTGTCAGATATATACATCCTGTGATATCCATGGTTACCAACCCTATGGTCACTtattcgtcacgacaacaggacatccaatgttctgcacaaggctttc
Position_65	tatctcttgtagccgatgtgctaatggccatgaacgagcgtgtggAAGCATGGACTTACAGCTATTGCGTGATATCCTGGAGAATCCCGGTGCCGAGGCCGCTCAATTGGTCGTAGACAGCTCTAGCACCGCTTAAACGCTCAAGGCCACTGTCCCCCGCGTTTTAACCGCCAAGGGGATTACTCCCTAGTCTCCAGGCACGTGTCAGATATATACATCCTGTGATATCCATGGTTACCAACCCTATGGTCACTtattcgtcacgacaacaggacatccaatgttctgcacaaggctttc
Position_66	tatctcttgtagccgatgtgctaatggccatgaacgagcgtgtggAAGCATGGACTTACAGCTATTGCGTGATATCCTGGAGAATCCCGGTGCCGAGGCCGCTCAATTGGTCGTAGACAGCTCTAGCACCGCTTAAACGCATCAAGGCCATGTCCCCCGCGTTTTAACCGCCAAGGGGATTACTCCCTAGTCTCCAGGCACGTGTCAGATATATACATCCTGTGATATCCATGGTTACCAACCCTATGGTCACTtattcgtcacgacaacaggacatccaatgttctgcacaaggctttc
Position_67	tatctcttgtagccgatgtgctaatggccatgaacgagcgtgtggAAGCATGGACTTACAGCTATTGCGTGATATCCTGGAGAATCCCGGTGCCGAGGCCGCTCAATTGGTCGTAGACAGCTCTAGCACCGCTTAAACGCACTCAAGGCCAGTCCCCCGCGTTTTAACCGCCAAGGGGATTACTCCCTAGTCTCCAGGCACGTGTCAGATATATACATCCTGTGATATCCATGGTTACCAACCCTATGGTCACTtattcgtcacgacaacaggacatccaatgttctgcacaaggctttc
Position_68	tatctcttgtagccgatgtgctaatggccatgaacgagcgtgtggAAGCATGGACTTACAGCTATTGCGTGATATCCTGGAGAATCCCGGTGCCGAGGCCGCTCAATTGGTCGTAGACAGCTCTAGCACCGCTTAAACGCACGTCAAGGCCATCCCCCGCGTTTTAACCGCCAAGGGGATTACTCCCTAGTCTCCAGGCACGTGTCAGATATATACATCCTGTGATATCCATGGTTACCAACCCTATGGTCACTtattcgtcacgacaacaggacatccaatgttctgcacaaggctttc
Position_69	tatctcttgtagccgatgtgctaatggccatgaacgagcgtgtggAAGCATGGACTTACAGCTATTGCGTGATATCCTGGAGAATCCCGGTGCCGAGGCCGCTCAATTGGTCGTAGACAGCTCTAGCACCGCTTAAACGCACGTTCAAGGCCACCCCCGCGTTTTAACCGCCAAGGGGATTACTCCCTAGTCTCCAGGCACGTGTCAGATATATACATCCTGTGATATCCATGGTTACCAACCCTATGGTCACTtattcgtcacgacaacaggacatccaatgttctgcacaaggctttc
Position_70	tatctcttgtagccgatgtgctaatggccatgaacgagcgtgtggAAGCATGGACTTACAGCTATTGCGTGATATCCTGGAGAATCCCGGTGCCGAGGCCGCTCAATTGGTCGTAGACAGCTCTAGCACCGCTTAAACGCACGTATCAAGGCCACCCCGCGTTTTAACCGCCAAGGGGATTACTCCCTAGTCTCCAGGCACGTGTCAGATATATACATCCTGTGATATCCATGGTTACCAACCCTATGGTCACTtattcgtcacgacaacaggacatccaatgttctgcacaaggctttc
Position_71	tatctcttgtagccgatgtgctaatggccatgaacgagcgtgtggAAGCATGGACTTACAGCTATTGCGTGATATCCTGGAGAATCCCGGTGCCGAGGCCGCTCAATTGGTCGTAGACAGCTCTAGCACCGCTTAAACGCACGTACTCAAGGCCACCCGCGTTTTAACCGCCAAGGGGATTACTCCCTAGTCTCCAGGCACGTGTCAGATATATACATCCTGTGATATCCATGGTTACCAACCCTATGGTCACTtattcgtcacgacaacaggacatccaatgttctgcacaaggctttc
Position_72	tatctcttgtagccgatgtgctaatggccatgaacgagcgtgtggAAGCATGGACTTACAGCTATTGCGTGATATCCTGGAGAATCCCGGTGCCGAGGCCGCTCAATTGGTCGTAGACAGCTCTAGCACCGCTTAAACGCACGTACGTCAAGGCCACCGCGTTTTAACCGCCAAGGGGATTACTCCCTAGTCTCCAGGCACGTGTCAGATATATACATCCTGTGATATCCATGGTTACCAACCCTATGGTCACTtattcgtcacgacaacaggacatccaatgttctgcacaaggctttc
Position_73	tatctcttgtagccgatgtgctaatggccatgaacgagcgtgtggAAGCATGGACTTACAGCTATTGCGTGATATCCTGGAGAATCCCGGTGCCGAGGCCGCTCAATTGGTCGTAGACAGCTCTAGCACCGCTTAAACGCACGTACGCTCAAGGCCACGCGTTTTAACCGCCAAGGGGATTACTCCCTAGTCTCCAGGCACGTGTCAGATATATACATCCTGTGATATCCATGGTTACCAACCCTATGGTCACTtattcgtcacgacaacaggacatccaatgttctgcacaaggctttc
Position_74	tatctcttgtagccgatgtgctaatggccatgaacgagcgtgtggAAGCATGGACTTACAGCTATTGCGTGATATCCTGGAGAATCCCGGTGCCGAGGCCGCTCAATTGGTCGTAGACAGCTCTAGCACCGCTTAAACGCACGTACGCGTCAAGGCCAGCGTTTTAACCGCCAAGGGGATTACTCCCTAGTCTCCAGGCACGTGTCAGATATATACATCCTGTGATATCCATGGTTACCAACCCTATGGTCACTtattcgtcacgacaacaggacatccaatgttctgcacaaggctttc
Position_75	tatctcttgtagccgatgtgctaatggccatgaacgagcgtgtggAAGCATGGACTTACAGCTATTGCGTGATATCCTGGAGAATCCCGGTGCCGAGGCCGCTCAATTGGTCGTAGACAGCTCTAGCACCGCTTAAACGCACGTACGCGCTCAAGGCCACGTTTTAACCGCCAAGGGGATTACTCCCTAGTCTCCAGGCACGTGTCAGATATATACATCCTGTGATATCCATGGTTACCAACCCTATGGTCACTtattcgtcacgacaacaggacatccaatgttctgcacaaggctttc
Position_76	tatctcttgtagccgatgtgctaatggccatgaacgagcgtgtggAAGCATGGACTTACAGCTATTGCGTGATATCCTGGAGAATCCCGGTGCCGAGGCCGCTCAATTGGTCGTAGACAGCTCTAGCACCGCTTAAACGCACGTACGCGCTTCAAGGCCAGTTTTAACCGCCAAGGGGATTACTCCCTAGTCTCCAGGCACGTGTCAGATATATACATCCTGTGATATCCATGGTTACCAACCCTATGGTCACTtattcgtcacgacaacaggacatccaatgttctgcacaaggctttc
Position_77	tatctcttgtagccgatgtgctaatggccatgaacgagcgtgtggAAGCATGGACTTACAGCTATTGCGTGATATCCTGGAGAATCCCGGTGCCGAGGCCGCTCAATTGGTCGTAGACAGCTCTAGCACCGCTTAAACGCACGTACGCGCTGTCAAGGCCATTTTAACCGCCAAGGGGATTACTCCCTAGTCTCCAGGCACGTGTCAGATATATACATCCTGTGATATCCATGGTTACCAACCCTATGGTCACTtattcgtcacgacaacaggacatccaatgttctgcacaaggctttc
Position_78	tatctcttgtagccgatgtgctaatggccatgaacgagcgtgtggAAGCATGGACTTACAGCTATTGCGTGATATCCTGGAGAATCCCGGTGCCGAGGCCGCTCAATTGGTCGTAGACAGCTCTAGCACCGCTTAAACGCACGTACGCGCTGTTCAAGGCCATTTAACCGCCAAGGGGATTACTCCCTAGTCTCCAGGCACGTGTCAGATATATACATCCTGTGATATCCATGGTTACCAACCCTATGGTCACTtattcgtcacgacaacaggacatccaatgttctgcacaaggctttc
Position_79	tatctcttgtagccgatgtgctaatggccatgaacgagcgtgtggAAGCATGGACTTACAGCTATTGCGTGATATCCTGGAGAATCCCGGTGCCGAGGCCGCTCAATTGGTCGTAGACAGCTCTAGCACCGCTTAAACGCACGTACGCGCTGTCTCAAGGCCATTAACCGCCAAGGGGATTACTCCCTAGTCTCCAGGCACGTGTCAGATATATACATCCTGTGATATCCATGGTTACCAACCCTATGGTCACTtattcgtcacgacaacaggacatccaatgttctgcacaaggctttc
Position_80	tatctcttgtagccgatgtgctaatggccatgaacgagcgtgtggAAGCATGGACTTACAGCTATTGCGTGATATCCTGGAGAATCCCGGTGCCGAGGCCGCTCAATTGGTCGTAGACAGCTCTAGCACCGCTTAAACGCACGTACGCGCTGTCCTCAAGGCCATAACCGCCAAGGGGATTACTCCCTAGTCTCCAGGCACGTGTCAGATATATACATCCTGTGATATCCATGGTTACCAACCCTATGGTCACTtattcgtcacgacaacaggacatccaatgttctgcacaaggctttc
Position_81	tatctcttgtagccgatgtgctaatggccatgaacgagcgtgtggAAGCATGGACTTACAGCTATTGCGTGATATCCTGGAGAATCCCGGTGCCGAGGCCGCTCAATTGGTCGTAGACAGCTCTAGCACCGCTTAAACGCACGTACGCGCTGTCCCTCAAGGCCAAACCGCCAAGGGGATTACTCCCTAGTCTCCAGGCACGTGTCAGATATATACATCCTGTGATATCCATGGTTACCAACCCTATGGTCACTtattcgtcacgacaacaggacatccaatgttctgcacaaggctttc
Position_82	tatctcttgtagccgatgtgctaatggccatgaacgagcgtgtggAAGCATGGACTTACAGCTATTGCGTGATATCCTGGAGAATCCCGGTGCCGAGGCCGCTCAATTGGTCGTAGACAGCTCTAGCACCGCTTAAACGCACGTACGCGCTGTCCCCTCAAGGCCAACCGCCAAGGGGATTACTCCCTAGTCTCCAGGCACGTGTCAGATATATACATCCTGTGATATCCATGGTTACCAACCCTATGGTCACTtattcgtcacgacaacaggacatccaatgttctgcacaaggctttc
Position_83	tatctcttgtagccgatgtgctaatggccatgaacgagcgtgtggAAGCATGGACTTACAGCTATTGCGTGATATCCTGGAGAATCCCGGTGCCGAGGCCGCTCAATTGGTCGTAGACAGCTCTAGCACCGCTTAAACGCACGTACGCGCTGTCCCCCTCAAGGCCACCGCCAAGGGGATTACTCCCTAGTCTCCAGGCACGTGTCAGATATATACATCCTGTGATATCCATGGTTACCAACCCTATGGTCACTtattcgtcacgacaacaggacatccaatgttctgcacaaggctttc
Position_84	tatctcttgtagccgatgtgctaatggccatgaacgagcgtgtggAAGCATGGACTTACAGCTATTGCGTGATATCCTGGAGAATCCCGGTGCCGAGGCCGCTCAATTGGTCGTAGACAGCTCTAGCACCGCTTAAACGCACGTACGCGCTGTCCCCCGTCAAGGCCACGCCAAGGGGATTACTCCCTAGTCTCCAGGCACGTGTCAGATATATACATCCTGTGATATCCATGGTTACCAACCCTATGGTCACTtattcgtcacgacaacaggacatccaatgttctgcacaaggctttc
Position_85	tatctcttgtagccgatgtgctaatggccatgaacgagcgtgtggAAGCATGGACTTACAGCTATTGCGTGATATCCTGGAGAATCCCGGTGCCGAGGCCGCTCAATTGGTCGTAGACAGCTCTAGCACCGCTTAAACGCACGTACGCGCTGTCCCCCGCTCAAGGCCAGCCAAGGGGATTACTCCCTAGTCTCCAGGCACGTGTCAGATATATACATCCTGTGATATCCATGGTTACCAACCCTATGGTCACTtattcgtcacgacaacaggacatccaatgttctgcacaaggctttc
Position_86	tatctcttgtagccgatgtgctaatggccatgaacgagcgtgtggAAGCATGGACTTACAGCTATTGCGTGATATCCTGGAGAATCCCGGTGCCGAGGCCGCTCAATTGGTCGTAGACAGCTCTAGCACCGCTTAAACGCACGTACGCGCTGTCCCCCGCGTCAAGGCCACCAAGGGGATTACTCCCTAGTCTCCAGGCACGTGTCAGATATATACATCCTGTGATATCCATGGTTACCAACCCTATGGTCACTtattcgtcacgacaacaggacatccaatgttctgcacaaggctttc
Position_87	tatctcttgtagccgatgtgctaatggccatgaacgagcgtgtggAAGCATGGACTTACAGCTATTGCGTGATATCCTGGAGAATCCCGGTGCCGAGGCCGCTCAATTGGTCGTAGACAGCTCTAGCACCGCTTAAACGCACGTACGCGCTGTCCCCCGCGTTCAAGGCCACAAGGGGATTACTCCCTAGTCTCCAGGCACGTGTCAGATATATACATCCTGTGATATCCATGGTTACCAACCCTATGGTCACTtattcgtcacgacaacaggacatccaatgttctgcacaaggctttc
Position_88	tatctcttgtagccgatgtgctaatggccatgaacgagcgtgtggAAGCATGGACTTACAGCTATTGCGTGATATCCTGGAGAATCCCGGTGCCGAGGCCGCTCAATTGGTCGTAGACAGCTCTAGCACCGCTTAAACGCACGTACGCGCTGTCCCCCGCGTTTCAAGGCCAAAGGGGATTACTCCCTAGTCTCCAGGCACGTGTCAGATATATACATCCTGTGATATCCATGGTTACCAACCCTATGGTCACTtattcgtcacgacaacaggacatccaatgttctgcacaaggctttc
Position_89	tatctcttgtagccgatgtgctaatggccatgaacgagcgtgtggAAGCATGGACTTACAGCTATTGCGTGATATCCTGGAGAATCCCGGTGCCGAGGCCGCTCAATTGGTCGTAGACAGCTCTAGCACCGCTTAAACGCACGTACGCGCTGTCCCCCGCGTTTTCAAGGCCAAGGGGATTACTCCCTAGTCTCCAGGCACGTGTCAGATATATACATCCTGTGATATCCATGGTTACCAACCCTATGGTCACTtattcgtcacgacaacaggacatccaatgttctgcacaaggctttc
Position_90	tatctcttgtagccgatgtgctaatggccatgaacgagcgtgtggAAGCATGGACTTACAGCTATTGCGTGATATCCTGGAGAATCCCGGTGCCGAGGCCGCTCAATTGGTCGTAGACAGCTCTAGCACCGCTTAAACGCACGTACGCGCTGTCCCCCGCGTTTTTCAAGGCCAGGGGATTACTCCCTAGTCTCCAGGCACGTGTCAGATATATACATCCTGTGATATCCATGGTTACCAACCCTATGGTCACTtattcgtcacgacaacaggacatccaatgttctgcacaaggctttc
Position_91	tatctcttgtagccgatgtgctaatggccatgaacgagcgtgtggAAGCATGGACTTACAGCTATTGCGTGATATCCTGGAGAATCCCGGTGCCGAGGCCGCTCAATTGGTCGTAGACAGCTCTAGCACCGCTTAAACGCACGTACGCGCTGTCCCCCGCGTTTTATCAAGGCCAGGGATTACTCCCTAGTCTCCAGGCACGTGTCAGATATATACATCCTGTGATATCCATGGTTACCAACCCTATGGTCACTtattcgtcacgacaacaggacatccaatgttctgcacaaggctttc
Position_92	tatctcttgtagccgatgtgctaatggccatgaacgagcgtgtggAAGCATGGACTTACAGCTATTGCGTGATATCCTGGAGAATCCCGGTGCCGAGGCCGCTCAATTGGTCGTAGACAGCTCTAGCACCGCTTAAACGCACGTACGCGCTGTCCCCCGCGTTTTAATCAAGGCCAGGATTACTCCCTAGTCTCCAGGCACGTGTCAGATATATACATCCTGTGATATCCATGGTTACCAACCCTATGGTCACTtattcgtcacgacaacaggacatccaatgttctgcacaaggctttc
Position_93	tatctcttgtagccgatgtgctaatggccatgaacgagcgtgtggAAGCATGGACTTACAGCTATTGCGTGATATCCTGGAGAATCCCGGTGCCGAGGCCGCTCAATTGGTCGTAGACAGCTCTAGCACCGCTTAAACGCACGTACGCGCTGTCCCCCGCGTTTTAACTCAAGGCCAGATTACTCCCTAGTCTCCAGGCACGTGTCAGATATATACATCCTGTGATATCCATGGTTACCAACCCTATGGTCACTtattcgtcacgacaacaggacatccaatgttctgcacaaggctttc
Position_94	tatctcttgtagccgatgtgctaatggccatgaacgagcgtgtggAAGCATGGACTTACAGCTATTGCGTGATATCCTGGAGAATCCCGGTGCCGAGGCCGCTCAATTGGTCGTAGACAGCTCTAGCACCGCTTAAACGCACGTACGCGCTGTCCCCCGCGTTTTAACCTCAAGGCCAATTACTCCCTAGTCTCCAGGCACGTGTCAGATATATACATCCTGTGATATCCATGGTTACCAACCCTATGGTCACTtattcgtcacgacaacaggacatccaatgttctgcacaaggctttc
Position_95	tatctcttgtagccgatgtgctaatggccatgaacgagcgtgtggAAGCATGGACTTACAGCTATTGCGTGATATCCTGGAGAATCCCGGTGCCGAGGCCGCTCAATTGGTCGTAGACAGCTCTAGCACCGCTTAAACGCACGTACGCGCTGTCCCCCGCGTTTTAACCGTCAAGGCCATTACTCCCTAGTCTCCAGGCACGTGTCAGATATATACATCCTGTGATATCCATGGTTACCAACCCTATGGTCACTtattcgtcacgacaacaggacatccaatgttctgcacaaggctttc
Position_96	tatctcttgtagccgatgtgctaatggccatgaacgagcgtgtggAAGCATGGACTTACAGCTATTGCGTGATATCCTGGAGAATCCCGGTGCCGAGGCCGCTCAATTGGTCGTAGACAGCTCTAGCACCGCTTAAACGCACGTACGCGCTGTCCCCCGCGTTTTAACCGCTCAAGGCCATACTCCCTAGTCTCCAGGCACGTGTCAGATATATACATCCTGTGATATCCATGGTTACCAACCCTATGGTCACTtattcgtcacgacaacaggacatccaatgttctgcacaaggctttc
Position_97	tatctcttgtagccgatgtgctaatggccatgaacgagcgtgtggAAGCATGGACTTACAGCTATTGCGTGATATCCTGGAGAATCCCGGTGCCGAGGCCGCTCAATTGGTCGTAGACAGCTCTAGCACCGCTTAAACGCACGTACGCGCTGTCCCCCGCGTTTTAACCGCCTCAAGGCCAACTCCCTAGTCTCCAGGCACGTGTCAGATATATACATCCTGTGATATCCATGGTTACCAACCCTATGGTCACTtattcgtcacgacaacaggacatccaatgttctgcacaaggctttc
Position_98	tatctcttgtagccgatgtgctaatggccatgaacgagcgtgtggAAGCATGGACTTACAGCTATTGCGTGATATCCTGGAGAATCCCGGTGCCGAGGCCGCTCAATTGGTCGTAGACAGCTCTAGCACCGCTTAAACGCACGTACGCGCTGTCCCCCGCGTTTTAACCGCCATCAAGGCCACTCCCTAGTCTCCAGGCACGTGTCAGATATATACATCCTGTGATATCCATGGTTACCAACCCTATGGTCACTtattcgtcacgacaacaggacatccaatgttctgcacaaggctttc
Position_99	tatctcttgtagccgatgtgctaatggccatgaacgagcgtgtggAAGCATGGACTTACAGCTATTGCGTGATATCCTGGAGAATCCCGGTGCCGAGGCCGCTCAATTGGTCGTAGACAGCTCTAGCACCGCTTAAACGCACGTACGCGCTGTCCCCCGCGTTTTAACCGCCAATCAAGGCCATCCCTAGTCTCCAGGCACGTGTCAGATATATACATCCTGTGATATCCATGGTTACCAACCCTATGGTCACTtattcgtcacgacaacaggacatccaatgttctgcacaaggctttc
Position_100	tatctcttgtagccgatgtgctaatggccatgaacgagcgtgtggAAGCATGGACTTACAGCTATTGCGTGATATCCTGGAGAATCCCGGTGCCGAGGCCGCTCAATTGGTCGTAGACAGCTCTAGCACCGCTTAAACGCACGTACGCGCTGTCCCCCGCGTTTTAACCGCCAAGTCAAGGCCACCCTAGTCTCCAGGCACGTGTCAGATATATACATCCTGTGATATCCATGGTTACCAACCCTATGGTCACTtattcgtcacgacaacaggacatccaatgttctgcacaaggctttc
Position_101	tatctcttgtagccgatgtgctaatggccatgaacgagcgtgtggAAGCATGGACTTACAGCTATTGCGTGATATCCTGGAGAATCCCGGTGCCGAGGCCGCTCAATTGGTCGTAGACAGCTCTAGCACCGCTTAAACGCACGTACGCGCTGTCCCCCGCGTTTTAACCGCCAAGGTCAAGGCCACCTAGTCTCCAGGCACGTGTCAGATATATACATCCTGTGATATCCATGGTTACCAACCCTATGGTCACTtattcgtcacgacaacaggacatccaatgttctgcacaaggctttc
Position_102	tatctcttgtagccgatgtgctaatggccatgaacgagcgtgtggAAGCATGGACTTACAGCTATTGCGTGATATCCTGGAGAATCCCGGTGCCGAGGCCGCTCAATTGGTCGTAGACAGCTCTAGCACCGCTTAAACGCACGTACGCGCTGTCCCCCGCGTTTTAACCGCCAAGGGTCAAGGCCACTAGTCTCCAGGCACGTGTCAGATATATACATCCTGTGATATCCATGGTTACCAACCCTATGGTCACTtattcgtcacgacaacaggacatccaatgttctgcacaaggctttc
Position_103	tatctcttgtagccgatgtgctaatggccatgaacgagcgtgtggAAGCATGGACTTACAGCTATTGCGTGATATCCTGGAGAATCCCGGTGCCGAGGCCGCTCAATTGGTCGTAGACAGCTCTAGCACCGCTTAAACGCACGTACGCGCTGTCCCCCGCGTTTTAACCGCCAAGGGGTCAAGGCCATAGTCTCCAGGCACGTGTCAGATATATACATCCTGTGATATCCATGGTTACCAACCCTATGGTCACTtattcgtcacgacaacaggacatccaatgttctgcacaaggctttc
Position_104	tatctcttgtagccgatgtgctaatggccatgaacgagcgtgtggAAGCATGGACTTACAGCTATTGCGTGATATCCTGGAGAATCCCGGTGCCGAGGCCGCTCAATTGGTCGTAGACAGCTCTAGCACCGCTTAAACGCACGTACGCGCTGTCCCCCGCGTTTTAACCGCCAAGGGGATCAAGGCCAAGTCTCCAGGCACGTGTCAGATATATACATCCTGTGATATCCATGGTTACCAACCCTATGGTCACTtattcgtcacgacaacaggacatccaatgttctgcacaaggctttc
Position_105	tatctcttgtagccgatgtgctaatggccatgaacgagcgtgtggAAGCATGGACTTACAGCTATTGCGTGATATCCTGGAGAATCCCGGTGCCGAGGCCGCTCAATTGGTCGTAGACAGCTCTAGCACCGCTTAAACGCACGTACGCGCTGTCCCCCGCGTTTTAACCGCCAAGGGGATTCAAGGCCAGTCTCCAGGCACGTGTCAGATATATACATCCTGTGATATCCATGGTTACCAACCCTATGGTCACTtattcgtcacgacaacaggacatccaatgttctgcacaaggctttc
Position_106	tatctcttgtagccgatgtgctaatggccatgaacgagcgtgtggAAGCATGGACTTACAGCTATTGCGTGATATCCTGGAGAATCCCGGTGCCGAGGCCGCTCAATTGGTCGTAGACAGCTCTAGCACCGCTTAAACGCACGTACGCGCTGTCCCCCGCGTTTTAACCGCCAAGGGGATTTCAAGGCCATCTCCAGGCACGTGTCAGATATATACATCCTGTGATATCCATGGTTACCAACCCTATGGTCACTtattcgtcacgacaacaggacatccaatgttctgcacaaggctttc
Position_107	tatctcttgtagccgatgtgctaatggccatgaacgagcgtgtggAAGCATGGACTTACAGCTATTGCGTGATATCCTGGAGAATCCCGGTGCCGAGGCCGCTCAATTGGTCGTAGACAGCTCTAGCACCGCTTAAACGCACGTACGCGCTGTCCCCCGCGTTTTAACCGCCAAGGGGATTATCAAGGCCACTCCAGGCACGTGTCAGATATATACATCCTGTGATATCCATGGTTACCAACCCTATGGTCACTtattcgtcacgacaacaggacatccaatgttctgcacaaggctttc
Position_108	tatctcttgtagccgatgtgctaatggccatgaacgagcgtgtggAAGCATGGACTTACAGCTATTGCGTGATATCCTGGAGAATCCCGGTGCCGAGGCCGCTCAATTGGTCGTAGACAGCTCTAGCACCGCTTAAACGCACGTACGCGCTGTCCCCCGCGTTTTAACCGCCAAGGGGATTACTCAAGGCCATCCAGGCACGTGTCAGATATATACATCCTGTGATATCCATGGTTACCAACCCTATGGTCACTtattcgtcacgacaacaggacatccaatgttctgcacaaggctttc
Position_109	tatctcttgtagccgatgtgctaatggccatgaacgagcgtgtggAAGCATGGACTTACAGCTATTGCGTGATATCCTGGAGAATCCCGGTGCCGAGGCCGCTCAATTGGTCGTAGACAGCTCTAGCACCGCTTAAACGCACGTACGCGCTGTCCCCCGCGTTTTAACCGCCAAGGGGATTACTTCAAGGCCACCAGGCACGTGTCAGATATATACATCCTGTGATATCCATGGTTACCAACCCTATGGTCACTtattcgtcacgacaacaggacatccaatgttctgcacaaggctttc
Position_110	tatctcttgtagccgatgtgctaatggccatgaacgagcgtgtggAAGCATGGACTTACAGCTATTGCGTGATATCCTGGAGAATCCCGGTGCCGAGGCCGCTCAATTGGTCGTAGACAGCTCTAGCACCGCTTAAACGCACGTACGCGCTGTCCCCCGCGTTTTAACCGCCAAGGGGATTACTCTCAAGGCCACAGGCACGTGTCAGATATATACATCCTGTGATATCCATGGTTACCAACCCTATGGTCACTtattcgtcacgacaacaggacatccaatgttctgcacaaggctttc
Position_111	tatctcttgtagccgatgtgctaatggccatgaacgagcgtgtggAAGCATGGACTTACAGCTATTGCGTGATATCCTGGAGAATCCCGGTGCCGAGGCCGCTCAATTGGTCGTAGACAGCTCTAGCACCGCTTAAACGCACGTACGCGCTGTCCCCCGCGTTTTAACCGCCAAGGGGATTACTCCTCAAGGCCAAGGCACGTGTCAGATATATACATCCTGTGATATCCATGGTTACCAACCCTATGGTCACTtattcgtcacgacaacaggacatccaatgttctgcacaaggctttc
Position_112	tatctcttgtagccgatgtgctaatggccatgaacgagcgtgtggAAGCATGGACTTACAGCTATTGCGTGATATCCTGGAGAATCCCGGTGCCGAGGCCGCTCAATTGGTCGTAGACAGCTCTAGCACCGCTTAAACGCACGTACGCGCTGTCCCCCGCGTTTTAACCGCCAAGGGGATTACTCCCTCAAGGCCAGGCACGTGTCAGATATATACATCCTGTGATATCCATGGTTACCAACCCTATGGTCACTtattcgtcacgacaacaggacatccaatgttctgcacaaggctttc
Position_113	tatctcttgtagccgatgtgctaatggccatgaacgagcgtgtggAAGCATGGACTTACAGCTATTGCGTGATATCCTGGAGAATCCCGGTGCCGAGGCCGCTCAATTGGTCGTAGACAGCTCTAGCACCGCTTAAACGCACGTACGCGCTGTCCCCCGCGTTTTAACCGCCAAGGGGATTACTCCCTTCAAGGCCAGCACGTGTCAGATATATACATCCTGTGATATCCATGGTTACCAACCCTATGGTCACTtattcgtcacgacaacaggacatccaatgttctgcacaaggctttc
Position_114	tatctcttgtagccgatgtgctaatggccatgaacgagcgtgtggAAGCATGGACTTACAGCTATTGCGTGATATCCTGGAGAATCCCGGTGCCGAGGCCGCTCAATTGGTCGTAGACAGCTCTAGCACCGCTTAAACGCACGTACGCGCTGTCCCCCGCGTTTTAACCGCCAAGGGGATTACTCCCTATCAAGGCCACACGTGTCAGATATATACATCCTGTGATATCCATGGTTACCAACCCTATGGTCACTtattcgtcacgacaacaggacatccaatgttctgcacaaggctttc
Position_115	tatctcttgtagccgatgtgctaatggccatgaacgagcgtgtggAAGCATGGACTTACAGCTATTGCGTGATATCCTGGAGAATCCCGGTGCCGAGGCCGCTCAATTGGTCGTAGACAGCTCTAGCACCGCTTAAACGCACGTACGCGCTGTCCCCCGCGTTTTAACCGCCAAGGGGATTACTCCCTAGTCAAGGCCAACGTGTCAGATATATACATCCTGTGATATCCATGGTTACCAACCCTATGGTCACTtattcgtcacgacaacaggacatccaatgttctgcacaaggctttc
Position_116	tatctcttgtagccgatgtgctaatggccatgaacgagcgtgtggAAGCATGGACTTACAGCTATTGCGTGATATCCTGGAGAATCCCGGTGCCGAGGCCGCTCAATTGGTCGTAGACAGCTCTAGCACCGCTTAAACGCACGTACGCGCTGTCCCCCGCGTTTTAACCGCCAAGGGGATTACTCCCTAGTTCAAGGCCACGTGTCAGATATATACATCCTGTGATATCCATGGTTACCAACCCTATGGTCACTtattcgtcacgacaacaggacatccaatgttctgcacaaggctttc
Position_117	tatctcttgtagccgatgtgctaatggccatgaacgagcgtgtggAAGCATGGACTTACAGCTATTGCGTGATATCCTGGAGAATCCCGGTGCCGAGGCCGCTCAATTGGTCGTAGACAGCTCTAGCACCGCTTAAACGCACGTACGCGCTGTCCCCCGCGTTTTAACCGCCAAGGGGATTACTCCCTAGTCTCAAGGCCAGTGTCAGATATATACATCCTGTGATATCCATGGTTACCAACCCTATGGTCACTtattcgtcacgacaacaggacatccaatgttctgcacaaggctttc
Position_118	tatctcttgtagccgatgtgctaatggccatgaacgagcgtgtggAAGCATGGACTTACAGCTATTGCGTGATATCCTGGAGAATCCCGGTGCCGAGGCCGCTCAATTGGTCGTAGACAGCTCTAGCACCGCTTAAACGCACGTACGCGCTGTCCCCCGCGTTTTAACCGCCAAGGGGATTACTCCCTAGTCTTCAAGGCCATGTCAGATATATACATCCTGTGATATCCATGGTTACCAACCCTATGGTCACTtattcgtcacgacaacaggacatccaatgttctgcacaaggctttc
Position_119	tatctcttgtagccgatgtgctaatggccatgaacgagcgtgtggAAGCATGGACTTACAGCTATTGCGTGATATCCTGGAGAATCCCGGTGCCGAGGCCGCTCAATTGGTCGTAGACAGCTCTAGCACCGCTTAAACGCACGTACGCGCTGTCCCCCGCGTTTTAACCGCCAAGGGGATTACTCCCTAGTCTCTCAAGGCCAGTCAGATATATACATCCTGTGATATCCATGGTTACCAACCCTATGGTCACTtattcgtcacgacaacaggacatccaatgttctgcacaaggctttc
Position_120	tatctcttgtagccgatgtgctaatggccatgaacgagcgtgtggAAGCATGGACTTACAGCTATTGCGTGATATCCTGGAGAATCCCGGTGCCGAGGCCGCTCAATTGGTCGTAGACAGCTCTAGCACCGCTTAAACGCACGTACGCGCTGTCCCCCGCGTTTTAACCGCCAAGGGGATTACTCCCTAGTCTCCTCAAGGCCATCAGATATATACATCCTGTGATATCCATGGTTACCAACCCTATGGTCACTtattcgtcacgacaacaggacatccaatgttctgcacaaggctttc
Position_121	tatctcttgtagccgatgtgctaatggccatgaacgagcgtgtggAAGCATGGACTTACAGCTATTGCGTGATATCCTGGAGAATCCCGGTGCCGAGGCCGCTCAATTGGTCGTAGACAGCTCTAGCACCGCTTAAACGCACGTACGCGCTGTCCCCCGCGTTTTAACCGCCAAGGGGATTACTCCCTAGTCTCCATCAAGGCCACAGATATATACATCCTGTGATATCCATGGTTACCAACCCTATGGTCACTtattcgtcacgacaacaggacatccaatgttctgcacaaggctttc
Position_122	tatctcttgtagccgatgtgctaatggccatgaacgagcgtgtggAAGCATGGACTTACAGCTATTGCGTGATATCCTGGAGAATCCCGGTGCCGAGGCCGCTCAATTGGTCGTAGACAGCTCTAGCACCGCTTAAACGCACGTACGCGCTGTCCCCCGCGTTTTAACCGCCAAGGGGATTACTCCCTAGTCTCCAGTCAAGGCCAAGATATATACATCCTGTGATATCCATGGTTACCAACCCTATGGTCACTtattcgtcacgacaacaggacatccaatgttctgcacaaggctttc
Position_123	tatctcttgtagccgatgtgctaatggccatgaacgagcgtgtggAAGCATGGACTTACAGCTATTGCGTGATATCCTGGAGAATCCCGGTGCCGAGGCCGCTCAATTGGTCGTAGACAGCTCTAGCACCGCTTAAACGCACGTACGCGCTGTCCCCCGCGTTTTAACCGCCAAGGGGATTACTCCCTAGTCTCCAGGTCAAGGCCAGATATATACATCCTGTGATATCCATGGTTACCAACCCTATGGTCACTtattcgtcacgacaacaggacatccaatgttctgcacaaggctttc
Position_124	tatctcttgtagccgatgtgctaatggccatgaacgagcgtgtggAAGCATGGACTTACAGCTATTGCGTGATATCCTGGAGAATCCCGGTGCCGAGGCCGCTCAATTGGTCGTAGACAGCTCTAGCACCGCTTAAACGCACGTACGCGCTGTCCCCCGCGTTTTAACCGCCAAGGGGATTACTCCCTAGTCTCCAGGCTCAAGGCCAATATATACATCCTGTGATATCCATGGTTACCAACCCTATGGTCACTtattcgtcacgacaacaggacatccaatgttctgcacaaggctttc
Position_125	tatctcttgtagccgatgtgctaatggccatgaacgagcgtgtggAAGCATGGACTTACAGCTATTGCGTGATATCCTGGAGAATCCCGGTGCCGAGGCCGCTCAATTGGTCGTAGACAGCTCTAGCACCGCTTAAACGCACGTACGCGCTGTCCCCCGCGTTTTAACCGCCAAGGGGATTACTCCCTAGTCTCCAGGCATCAAGGCCATATATACATCCTGTGATATCCATGGTTACCAACCCTATGGTCACTtattcgtcacgacaacaggacatccaatgttctgcacaaggctttc
Position_126	tatctcttgtagccgatgtgctaatggccatgaacgagcgtgtggAAGCATGGACTTACAGCTATTGCGTGATATCCTGGAGAATCCCGGTGCCGAGGCCGCTCAATTGGTCGTAGACAGCTCTAGCACCGCTTAAACGCACGTACGCGCTGTCCCCCGCGTTTTAACCGCCAAGGGGATTACTCCCTAGTCTCCAGGCACTCAAGGCCAATATACATCCTGTGATATCCATGGTTACCAACCCTATGGTCACTtattcgtcacgacaacaggacatccaatgttctgcacaaggctttc
Position_127	tatctcttgtagccgatgtgctaatggccatgaacgagcgtgtggAAGCATGGACTTACAGCTATTGCGTGATATCCTGGAGAATCCCGGTGCCGAGGCCGCTCAATTGGTCGTAGACAGCTCTAGCACCGCTTAAACGCACGTACGCGCTGTCCCCCGCGTTTTAACCGCCAAGGGGATTACTCCCTAGTCTCCAGGCACGTCAAGGCCATATACATCCTGTGATATCCATGGTTACCAACCCTATGGTCACTtattcgtcacgacaacaggacatccaatgttctgcacaaggctttc
Position_128	tatctcttgtagccgatgtgctaatggccatgaacgagcgtgtggAAGCATGGACTTACAGCTATTGCGTGATATCCTGGAGAATCCCGGTGCCGAGGCCGCTCAATTGGTCGTAGACAGCTCTAGCACCGCTTAAACGCACGTACGCGCTGTCCCCCGCGTTTTAACCGCCAAGGGGATTACTCCCTAGTCTCCAGGCACGTTCAAGGCCAATACATCCTGTGATATCCATGGTTACCAACCCTATGGTCACTtattcgtcacgacaacaggacatccaatgttctgcacaaggctttc
Position_129	tatctcttgtagccgatgtgctaatggccatgaacgagcgtgtggAAGCATGGACTTACAGCTATTGCGTGATATCCTGGAGAATCCCGGTGCCGAGGCCGCTCAATTGGTCGTAGACAGCTCTAGCACCGCTTAAACGCACGTACGCGCTGTCCCCCGCGTTTTAACCGCCAAGGGGATTACTCCCTAGTCTCCAGGCACGTGTCAAGGCCATACATCCTGTGATATCCATGGTTACCAACCCTATGGTCACTtattcgtcacgacaacaggacatccaatgttctgcacaaggctttc
Position_130	tatctcttgtagccgatgtgctaatggccatgaacgagcgtgtggAAGCATGGACTTACAGCTATTGCGTGATATCCTGGAGAATCCCGGTGCCGAGGCCGCTCAATTGGTCGTAGACAGCTCTAGCACCGCTTAAACGCACGTACGCGCTGTCCCCCGCGTTTTAACCGCCAAGGGGATTACTCCCTAGTCTCCAGGCACGTGTTCAAGGCCAACATCCTGTGATATCCATGGTTACCAACCCTATGGTCACTtattcgtcacgacaacaggacatccaatgttctgcacaaggctttc
Position_131	tatctcttgtagccgatgtgctaatggccatgaacgagcgtgtggAAGCATGGACTTACAGCTATTGCGTGATATCCTGGAGAATCCCGGTGCCGAGGCCGCTCAATTGGTCGTAGACAGCTCTAGCACCGCTTAAACGCACGTACGCGCTGTCCCCCGCGTTTTAACCGCCAAGGGGATTACTCCCTAGTCTCCAGGCACGTGTCTCAAGGCCACATCCTGTGATATCCATGGTTACCAACCCTATGGTCACTtattcgtcacgacaacaggacatccaatgttctgcacaaggctttc
Position_132	tatctcttgtagccgatgtgctaatggccatgaacgagcgtgtggAAGCATGGACTTACAGCTATTGCGTGATATCCTGGAGAATCCCGGTGCCGAGGCCGCTCAATTGGTCGTAGACAGCTCTAGCACCGCTTAAACGCACGTACGCGCTGTCCCCCGCGTTTTAACCGCCAAGGGGATTACTCCCTAGTCTCCAGGCACGTGTCATCAAGGCCAATCCTGTGATATCCATGGTTACCAACCCTATGGTCACTtattcgtcacgacaacaggacatccaatgttctgcacaaggctttc
Position_133	tatctcttgtagccgatgtgctaatggccatgaacgagcgtgtggAAGCATGGACTTACAGCTATTGCGTGATATCCTGGAGAATCCCGGTGCCGAGGCCGCTCAATTGGTCGTAGACAGCTCTAGCACCGCTTAAACGCACGTACGCGCTGTCCCCCGCGTTTTAACCGCCAAGGGGATTACTCCCTAGTCTCCAGGCACGTGTCAGTCAAGGCCATCCTGTGATATCCATGGTTACCAACCCTATGGTCACTtattcgtcacgacaacaggacatccaatgttctgcacaaggctttc
Position_134	tatctcttgtagccgatgtgctaatggccatgaacgagcgtgtggAAGCATGGACTTACAGCTATTGCGTGATATCCTGGAGAATCCCGGTGCCGAGGCCGCTCAATTGGTCGTAGACAGCTCTAGCACCGCTTAAACGCACGTACGCGCTGTCCCCCGCGTTTTAACCGCCAAGGGGATTACTCCCTAGTCTCCAGGCACGTGTCAGATCAAGGCCACCTGTGATATCCATGGTTACCAACCCTATGGTCACTtattcgtcacgacaacaggacatccaatgttctgcacaaggctttc
Position_135	tatctcttgtagccgatgtgctaatggccatgaacgagcgtgtggAAGCATGGACTTACAGCTATTGCGTGATATCCTGGAGAATCCCGGTGCCGAGGCCGCTCAATTGGTCGTAGACAGCTCTAGCACCGCTTAAACGCACGTACGCGCTGTCCCCCGCGTTTTAACCGCCAAGGGGATTACTCCCTAGTCTCCAGGCACGTGTCAGATTCAAGGCCACTGTGATATCCATGGTTACCAACCCTATGGTCACTtattcgtcacgacaacaggacatccaatgttctgcacaaggctttc
Position_136	tatctcttgtagccgatgtgctaatggccatgaacgagcgtgtggAAGCATGGACTTACAGCTATTGCGTGATATCCTGGAGAATCCCGGTGCCGAGGCCGCTCAATTGGTCGTAGACAGCTCTAGCACCGCTTAAACGCACGTACGCGCTGTCCCCCGCGTTTTAACCGCCAAGGGGATTACTCCCTAGTCTCCAGGCACGTGTCAGATATCAAGGCCATGTGATATCCATGGTTACCAACCCTATGGTCACTtattcgtcacgacaacaggacatccaatgttctgcacaaggctttc
Position_137	tatctcttgtagccgatgtgctaatggccatgaacgagcgtgtggAAGCATGGACTTACAGCTATTGCGTGATATCCTGGAGAATCCCGGTGCCGAGGCCGCTCAATTGGTCGTAGACAGCTCTAGCACCGCTTAAACGCACGTACGCGCTGTCCCCCGCGTTTTAACCGCCAAGGGGATTACTCCCTAGTCTCCAGGCACGTGTCAGATATTCAAGGCCAGTGATATCCATGGTTACCAACCCTATGGTCACTtattcgtcacgacaacaggacatccaatgttctgcacaaggctttc
Position_138	tatctcttgtagccgatgtgctaatggccatgaacgagcgtgtggAAGCATGGACTTACAGCTATTGCGTGATATCCTGGAGAATCCCGGTGCCGAGGCCGCTCAATTGGTCGTAGACAGCTCTAGCACCGCTTAAACGCACGTACGCGCTGTCCCCCGCGTTTTAACCGCCAAGGGGATTACTCCCTAGTCTCCAGGCACGTGTCAGATATATCAAGGCCATGATATCCATGGTTACCAACCCTATGGTCACTtattcgtcacgacaacaggacatccaatgttctgcacaaggctttc
Position_139	tatctcttgtagccgatgtgctaatggccatgaacgagcgtgtggAAGCATGGACTTACAGCTATTGCGTGATATCCTGGAGAATCCCGGTGCCGAGGCCGCTCAATTGGTCGTAGACAGCTCTAGCACCGCTTAAACGCACGTACGCGCTGTCCCCCGCGTTTTAACCGCCAAGGGGATTACTCCCTAGTCTCCAGGCACGTGTCAGATATATTCAAGGCCAGATATCCATGGTTACCAACCCTATGGTCACTtattcgtcacgacaacaggacatccaatgttctgcacaaggctttc
